# Supplementary material for: Effect of Manganese Alloying on Infrared Detectors Made of Pb1−xMnxTe/CdTe Multilayer Composite
Source: Materials (Basel). 2023 Jun 6;16(12):4211. doi: 10.3390/ma16124211 (PMC10304039; doi:10.3390/ma16124211)
Supplement: Supplementary file 1 [file materials-16-04211-s001.zip]

Archive with 1 entries (1 files):
- materials-2340958-supplementary.pdf
